# Supplementary material for: Genotypic–Phenotypic Correlations of Hereditary Hyperferritinemia-Cataract Syndrome: Case Series of Three Brazilian Families
Source: Int J Mol Sci. 2023 Jul 25;24(15):11876. doi: 10.3390/ijms241511876 (PMC10419074; doi:10.3390/ijms241511876)
Supplement: Supplementary file 1 [file ijms-24-11876-s001.zip]

Archive with 2 entries (2 files):
- Supplementary table S1 - causes of hyperferritinemia.pdf
- Supplementary table S2 - mutations in FTL 24-06.pdf
